# Supplementary material for: Selective Labeling of Proteins on Living Cell Membranes Using Fluorescent Nanodiamond Probes
Source: Nanomaterials (Basel). 2016 Mar 25;6(4):56. doi: 10.3390/nano6040056 (PMC5302567; doi:10.3390/nano6040056)
Supplement: Supplementary file 1 [file nanomaterials-06-00056-s001.zip]

Archive with 3 entries (3 files):
- Video S2. Tracking_TMR.wmv
- nanomaterials-113698--supplementary.done-final.pdf
- Video S1. Tracking_FND.wmv
